# Supplementary material for: The Global Burden of Emerging and Re-Emerging Orbiviruses in Livestock: An Emphasis on Bluetongue Virus and Epizootic Hemorrhagic Disease Virus
Source: Viruses. 2024 Dec 26;17(1):20. doi: 10.3390/v17010020 (PMC11768700; doi:10.3390/v17010020)
Supplement: Supplementary file 1 [file viruses-17-00020-s001.zip]

Archive with 1 entries (1 files):
- viruses-3352064-supplementary.pdf
